# Supplementary material for: Comprehensive genomic analysis of the SARS-CoV-2 Omicron variant BA.2.76 in Jining City, China, 2022
Source: BMC Genomics. 2024 Apr 17;25:378. doi: 10.1186/s12864-024-10246-w (PMC11022347; doi:10.1186/s12864-024-10246-w)
Supplement: Supplementary file 1 — Supplementary Material 1 [file 12864_2024_10246_MOESM1_ESM.xlsx]

## Sheet: Sheet1
	Supplementary table S1. This table lists samples cataloged by the National Microbiology Data Center (NMDC) with their unique nucleic acid sequence numbers. The provided links lead directly to the detailed genomic sequence data for each sample.
	Laboratory number	National Microbiology Data Center （NMDC）（https://nmdc.cn/）Nucleic Acid Sequence Number	Link
1	hCoV-19/Jining/JN01/2022	NMDCN0002T1V	https://nmdc.cn/resource/genomics/sequence/detail/NMDCN0002T1V
2	hCoV-19/Jining/JN02/2022	NMDCN0002T20	https://nmdc.cn/resource/genomics/sequence/detail/NMDCN0002T20
3	hCoV-19/Jining/JN03/2022	NMDCN0002T21	https://nmdc.cn/resource/genomics/sequence/detail/NMDCN0002T21
4	hCoV-19/Jining/JN04/2022	NMDCN0002T22	https://nmdc.cn/resource/genomics/sequence/detail/NMDCN0002T22
5	hCoV-19/Jining/JN05/2022	NMDCN0002T23	https://nmdc.cn/resource/genomics/sequence/detail/NMDCN0002T23
6	hCoV-19/Jining/JN06/2022	NMDCN0002T24	https://nmdc.cn/resource/genomics/sequence/detail/NMDCN0002T24
7	hCoV-19/Jining/JN07/2022	NMDCN0002T25	https://nmdc.cn/resource/genomics/sequence/detail/NMDCN0002T25
8	hCoV-19/Jining/JN08/2022	NMDCN0002T26	https://nmdc.cn/resource/genomics/sequence/detail/NMDCN0002T26
9	hCoV-19/Jining/JN09/2022	NMDCN0002T27	https://nmdc.cn/resource/genomics/sequence/detail/NMDCN0002T27
10	hCoV-19/Jining/JN10/2022	NMDCN0002T28	https://nmdc.cn/resource/genomics/sequence/detail/NMDCN0002T28
11	hCoV-19/Jining/JN11/2022	NMDCN0002T29	https://nmdc.cn/resource/genomics/sequence/detail/NMDCN0002T29
12	hCoV-19/Jining/JN12/2022	NMDCN0002T2A	https://nmdc.cn/resource/genomics/sequence/detail/NMDCN0002T2A
13	hCoV-19/Jining/JN13/2022	NMDCN0002T2B	https://nmdc.cn/resource/genomics/sequence/detail/NMDCN0002T2B
14	hCoV-19/Jining/JN14/2022	NMDCN0002T2C	https://nmdc.cn/resource/genomics/sequence/detail/NMDCN0002T2C
15	hCoV-19/Jining/JN15/2022	NMDCN0002T2D	https://nmdc.cn/resource/genomics/sequence/detail/NMDCN0002T2D
16	hCoV-19/Jining/JN16/2022	NMDCN0002T2G	https://nmdc.cn/resource/genomics/sequence/detail/NMDCN0002T2G
17	hCoV-19/Jining/JN17/2022	NMDCN0002T2E	https://nmdc.cn/resource/genomics/sequence/detail/NMDCN0002T2E
18	hCoV-19/Jining/JN18/2022	NMDCN0002T2F	https://nmdc.cn/resource/genomics/sequence/detail/NMDCN0002T2F
19	hCoV-19/Jining/JN19/2022	NMDCN0002T2I	https://nmdc.cn/resource/genomics/sequence/detail/NMDCN0002T2I
20	hCoV-19/Jining/JN20/2022	NMDCN0002T2J	https://nmdc.cn/resource/genomics/sequence/detail/NMDCN0002T2J
21	hCoV-19/Jining/JN21/2022	NMDCN0002T2H	https://nmdc.cn/resource/genomics/sequence/detail/NMDCN0002T2H
22	hCoV-19/Jining/JN22/2022	NMDCN0002T2K	https://nmdc.cn/resource/genomics/sequence/detail/NMDCN0002T2K
23	hCoV-19/Jining/JN23/2022	NMDCN0002T2L	https://nmdc.cn/resource/genomics/sequence/detail/NMDCN0002T2L
24	hCoV-19/Jining/JN24/2022	NMDCN0002T2M	https://nmdc.cn/resource/genomics/sequence/detail/NMDCN0002T2M
25	hCoV-19/Jining/JN25/2022	NMDCN0002T2N	https://nmdc.cn/resource/genomics/sequence/detail/NMDCN0002T2N
26	hCoV-19/Jining/JN26/2022	NMDCN0002T2O	https://nmdc.cn/resource/genomics/sequence/detail/NMDCN0002T2O
27	hCoV-19/Jining/JN27/2022	NMDCN0002T2P	https://nmdc.cn/resource/genomics/sequence/detail/NMDCN0002T2P
28	hCoV-19/Jining/JN28/2022	NMDCN0002T2Q	https://nmdc.cn/resource/genomics/sequence/detail/NMDCN0002T2Q
29	hCoV-19/Jining/JN29/2022	NMDCN0002T2R	https://nmdc.cn/resource/genomics/sequence/detail/NMDCN0002T2R
30	hCoV-19/Jining/JN30/2022	NMDCN0002T2S	https://nmdc.cn/resource/genomics/sequence/detail/NMDCN0002T2S
31	hCoV-19/Jining/JN31/2022	NMDCN0002T2T	https://nmdc.cn/resource/genomics/sequence/detail/NMDCN0002T2T
32	hCoV-19/Jining/JN32/2022	NMDCN0002T2U	https://nmdc.cn/resource/genomics/sequence/detail/NMDCN0002T2U
33	hCoV-19/Jining/JN33/2022	NMDCN0002T2V	https://nmdc.cn/resource/genomics/sequence/detail/NMDCN0002T2V
34	hCoV-19/Jining/JN34/2022	NMDCN0002T30	https://nmdc.cn/resource/genomics/sequence/detail/NMDCN0002T30
35	hCoV-19/Jining/JN35/2022	NMDCN0002T32	https://nmdc.cn/resource/genomics/sequence/detail/NMDCN0002T32
36	hCoV-19/Jining/JN36/2022	NMDCN0002T33	https://nmdc.cn/resource/genomics/sequence/detail/NMDCN0002T33
37	hCoV-19/Jining/JN37/2022	NMDCN0002T34	https://nmdc.cn/resource/genomics/sequence/detail/NMDCN0002T34
38	hCoV-19/Jining/JN38/2022	NMDCN0002T35	https://nmdc.cn/resource/genomics/sequence/detail/NMDCN0002T35
39	hCoV-19/Jining/JN39/2022	NMDCN0002T36	https://nmdc.cn/resource/genomics/sequence/detail/NMDCN0002T36
40	hCoV-19/Jining/JN40/2022	NMDCN0002T37	https://nmdc.cn/resource/genomics/sequence/detail/NMDCN0002T37
41	hCoV-19/Jining/JN41/2022	NMDCN0002T38	https://nmdc.cn/resource/genomics/sequence/detail/NMDCN0002T38
42	hCoV-19/Jining/JN42/2022	NMDCN0002T39	https://nmdc.cn/resource/genomics/sequence/detail/NMDCN0002T39
43	hCoV-19/Jining/JN43/2022	NMDCN0002T3A	https://nmdc.cn/resource/genomics/sequence/detail/NMDCN0002T3A
44	hCoV-19/Jining/JN44/2022	NMDCN0002T31	https://nmdc.cn/resource/genomics/sequence/detail/NMDCN0002T31
45	hCoV-19/Jining/JN45/2022	NMDCN0002T3B	https://nmdc.cn/resource/genomics/sequence/detail/NMDCN0002T3B
46	hCoV-19/Jining/JN46/2022	NMDCN0002T3C	https://nmdc.cn/resource/genomics/sequence/detail/NMDCN0002T3C
47	hCoV-19/Jining/JN47/2022	NMDCN0002T3D	https://nmdc.cn/resource/genomics/sequence/detail/NMDCN0002T3D
48	hCoV-19/Jining/JN48/2022	NMDCN0002T3E	https://nmdc.cn/resource/genomics/sequence/detail/NMDCN0002T3E
49	hCoV-19/Jining/JN49/2022	NMDCN0002T3F	https://nmdc.cn/resource/genomics/sequence/detail/NMDCN0002T3F
50	hCoV-19/Jining/JN50/2022	NMDCN0002T3G	https://nmdc.cn/resource/genomics/sequence/detail/NMDCN0002T3G
51	hCoV-19/Jining/JN51/2022	NMDCN0002T3H	https://nmdc.cn/resource/genomics/sequence/detail/NMDCN0002T3H
52	hCoV-19/Jining/JN52/2022	NMDCN0002T3I	https://nmdc.cn/resource/genomics/sequence/detail/NMDCN0002T3I
53	hCoV-19/Jining/JN53/2022	NMDCN0002T3J	https://nmdc.cn/resource/genomics/sequence/detail/NMDCN0002T3J
54	hCoV-19/Jining/JN54/2022	NMDCN0002T3K	https://nmdc.cn/resource/genomics/sequence/detail/NMDCN0002T3K
55	hCoV-19/Jining/JN55/2022	NMDCN0002T3L	https://nmdc.cn/resource/genomics/sequence/detail/NMDCN0002T3L
56	hCoV-19/Jining/JN56/2022	NMDCN0002T3M	https://nmdc.cn/resource/genomics/sequence/detail/NMDCN0002T3M
57	hCoV-19/Jining/JN57/2022	NMDCN0002T3N	https://nmdc.cn/resource/genomics/sequence/detail/NMDCN0002T3N
58	hCoV-19/Jining/JN58/2022	NMDCN0002T3O	https://nmdc.cn/resource/genomics/sequence/detail/NMDCN0002T3O
59	hCoV-19/Jining/JN59/2022	NMDCN0002T3P	https://nmdc.cn/resource/genomics/sequence/detail/NMDCN0002T3P
60	hCoV-19/Jining/JN60/2022	NMDCN0002T3Q	https://nmdc.cn/resource/genomics/sequence/detail/NMDCN0002T3Q
61	hCoV-19/Jining/JN61/2022	NMDCN0002T3R	https://nmdc.cn/resource/genomics/sequence/detail/NMDCN0002T3R
62	hCoV-19/Jining/JN62/2022	NMDCN0002T3S	https://nmdc.cn/resource/genomics/sequence/detail/NMDCN0002T3S
63	hCoV-19/Jining/JN63/2022	NMDCN0002T3T	https://nmdc.cn/resource/genomics/sequence/detail/NMDCN0002T3T
64	hCoV-19/Jining/JN64/2022	NMDCN0002T3U	https://nmdc.cn/resource/genomics/sequence/detail/NMDCN0002T3U
65	hCoV-19/Jining/JN65/2022	NMDCN0002T3V	https://nmdc.cn/resource/genomics/sequence/detail/NMDCN0002T3V
66	hCoV-19/Jining/JN66/2022	NMDCN0002T40	https://nmdc.cn/resource/genomics/sequence/detail/NMDCN0002T40
67	hCoV-19/Jining/JN67/2022	NMDCN0002T41	https://nmdc.cn/resource/genomics/sequence/detail/NMDCN0002T41
68	hCoV-19/Jining/JN68/2022	NMDCN0002T42	https://nmdc.cn/resource/genomics/sequence/detail/NMDCN0002T42
69	hCoV-19/Jining/JN69/2022	NMDCN0002T43	https://nmdc.cn/resource/genomics/sequence/detail/NMDCN0002T43
70	hCoV-19/Jining/JN70/2022	NMDCN0002T44	https://nmdc.cn/resource/genomics/sequence/detail/NMDCN0002T44
71	hCoV-19/Jining/JN71/2022	NMDCN0002T45	https://nmdc.cn/resource/genomics/sequence/detail/NMDCN0002T45
72	hCoV-19/Jining/JN72/2022	NMDCN0002T46	https://nmdc.cn/resource/genomics/sequence/detail/NMDCN0002T46
73	hCoV-19/Jining/JN73/2022	NMDCN0002T47	https://nmdc.cn/resource/genomics/sequence/detail/NMDCN0002T47
74	hCoV-19/Jining/JN74/2022	NMDCN0002T48	https://nmdc.cn/resource/genomics/sequence/detail/NMDCN0002T48
75	hCoV-19/Jining/JN75/2022	NMDCN0002T49	https://nmdc.cn/resource/genomics/sequence/detail/NMDCN0002T49
76	hCoV-19/Jining/JN76/2022	NMDCN0002T4A	https://nmdc.cn/resource/genomics/sequence/detail/NMDCN0002T4A
77	hCoV-19/Jining/JN77/2022	NMDCN0002T4B	https://nmdc.cn/resource/genomics/sequence/detail/NMDCN0002T4B
78	hCoV-19/Jining/JN78/2022	NMDCN0002T4C	https://nmdc.cn/resource/genomics/sequence/detail/NMDCN0002T4C
79	hCoV-19/Jining/JN79/2022	NMDCN0002T4D	https://nmdc.cn/resource/genomics/sequence/detail/NMDCN0002T4D
80	hCoV-19/Jining/JN80/2022	NMDCN0002T4E	https://nmdc.cn/resource/genomics/sequence/detail/NMDCN0002T4E
81	hCoV-19/Jining/JN81/2022	NMDCN0002T4F	https://nmdc.cn/resource/genomics/sequence/detail/NMDCN0002T4F
82	hCoV-19/Jining/JN82/2022	NMDCN0002T4G	https://nmdc.cn/resource/genomics/sequence/detail/NMDCN0002T4G
83	hCoV-19/Jining/JN83/2022	NMDCN0002T4H	https://nmdc.cn/resource/genomics/sequence/detail/NMDCN0002T4H
84	hCoV-19/Jining/JN84/2022	NMDCN0002T4J	https://nmdc.cn/resource/genomics/sequence/detail/NMDCN0002T4J
85	hCoV-19/Jining/JN85/2022	NMDCN0002T4I	https://nmdc.cn/resource/genomics/sequence/detail/NMDCN0002T4I
86	hCoV-19/Jining/JN86/2022	NMDCN0002T4K	https://nmdc.cn/resource/genomics/sequence/detail/NMDCN0002T4K
87	hCoV-19/Jining/JN87/2022	NMDCN0002T4L	https://nmdc.cn/resource/genomics/sequence/detail/NMDCN0002T4L
